# Supplementary material for: Biochar Amendment Modifies Expression of Soybean and Rhizoctonia solani Genes Leading to Increased Severity of Rhizoctonia Foliar Blight
Source: Front Plant Sci. 2017 Feb 21;8:221. doi: 10.3389/fpls.2017.00221 (PMC5318381; doi:10.3389/fpls.2017.00221)
Supplement: Supplementary file 2 [file Table2.XLSX]

## Sheet: Sheet1
Supplementary Table S2. Soybean salicylic and jasmonic acid levels in response to biochar amendment and RFB disease
								D6-salicylic acid				Salicylic acid				Jasmonic acid				Dihydrojasmonic acid
Run ID	Sample number	Treatment Codes	initial mass (mg)	Treatment	Data File	Type	Acq. Date-Time	RT	Area	Height	S/N	RT2	Area2	Height2	S/N2	RT3	Area3	Height3	S/N3	RT4	Area4	Height4	S/N4
161212-TC-40-blk1		blk1			161212-40.d	Blank	12/13/2016 10:59 AM	10.764	257737	37466	378.96	10.828	14289	2170	8.26	12.789	6284	1083	13.57	13.579	10109050	1679091	4645.88
161212-TC-17-blk2		blk2			161212-17.d	Blank	12/13/2016 12:12 AM	10.787	441715	61493	390.86	10.881	9974	1781	14.33	12.748	3074	618	4.49	13.57	14464967	2210427	5979.76
161212-TC-52-blk3		blk3			161212-52.d	Blank	12/13/2016 4:35 PM	10.755	400794	53115	328.72	10.85	11484	1742	8.85	12.779	6181	1069	11.18	13.57	15942873	2381947	6908.19
161212-TC-07-blk4		blk4			161212-07.d	Blank	2016-12-12 19:53:00	10.783	76533	11487	Infinity	10.878	10209	1618	9.59	12.776	1747	313	3.72	13.567	3555222	551640	2374.19
161212-TC-28-blk5		blk5			161212-28.d	Blank	12/13/2016 5:22 AM	10.797	3957	746	Infinity	10.797	656	376	1.2	12.916	678	357	4.85	13.58	164105	26490	253.44
161212-TC-08-c0t0	10	c0t0-10	50	0% biochar, 0 h.p.i., rep 1	161212-08.d	Sample	2016-12-12 20:19:00	10.782	79752	11538	Infinity	10.845	42307	7466	15.08	12.775	9915	1725	5.37	13.565	1602845	243669	520.23
161212-TC-18-c0t0spiked	10	c0t0-10spiked	50	0% biochar, 0 h.p.i., rep 1, spiked recovery control	161212-18.d	Recovery	12/13/2016 12:38 AM	10.782	97336	15100	Infinity	10.845	858469	131072	175.4	12.775	630006	102343	563.62	13.565	336000	49426	156.89
161212-TC-51-c0t0	27	c0t0-27	56	0% biochar, 0 h.p.i. rep 2	161212-51.d	Sample	12/13/2016 4:09 PM	10.758	235927	35719	Infinity	10.853	166863	24591	11.83	12.782	23923	4404	14.68	13.573	4334401	707227	955.75
161212-TC-26-c0t0	42	c0t0-42	52	0% biochar, 0 h.p.i., rep 3	161212-26.d	Sample	12/13/2016 4:31 AM	10.79	156425	23989	Infinity	10.853	91622	15728	14.16	12.782	11571	2514	11.64	13.573	2337620	395453	702.56
161212-TC-54-c5t6	26	c5t6-26	53	5% biochar, 6 h.p.i. negative control	161212-57.d	Sample	12/13/2016 7:10 PM	10.767	242006	35694	Infinity	10.83	176131	29825	16.27	12.791	106663	15785	56.41	13.582	5665025	927340	684.55
161212-TC-41-c5t6spiked	26	c5t6-26spiked	52	5% biochar, 6 h.p.i. negative control	161212-41.d	Recovery	12/13/2016 11:24 AM	10.732	94532	11246	Infinity	10.826	928219	106851	176.26	12.756	616100	96782	393.62	13.578	347267	52898	201.13
161212-TC-42-i0t12	15	i0t12-15	55	0% biochar, 12 h.p.i. rep 1	161212-42.d	Sample	12/13/2016 12:16 PM	10.76	16958	2899	Infinity	10.855	16789	3295	6.02	12.753	4737	827	6.5	13.575	636808	95141	457.95
161212-TC-25-i0t12	19	i0t12-19	52	0% biochar, 12 h.p.i. rep 2	161212-25.d	Sample	12/13/2016 4:05 AM	10.789	20761	3549	Infinity	10.852	10969	2095	5.48	12.782	4466	833	5.77	13.572	420091	65133	300.53
161212-TC-34-i0t12	40	i0t12-40	53	0% biochar, 12 h.p.i. rep 3	161212-34.d	Sample	12/13/2016 8:23 AM	10.786	171459	25694	Infinity	10.849	105422	19092	13.6	12.779	25985	5443	19.99	13.569	2835567	452498	530.69
161212-TC-14-i0t24	24	i0t24-24	56	0% biochar 24 h.p.i. rep 1	161212-14.d	Sample	2016-12-12 22:54:00	N.D.	N.D.	N.D.	N.D.	10.856	6656	1015	3.43	12.595	1831	562	8.76	13.576	23978	5019	10.14
161212-TC-10-i0t24	32	i0t24-32	51	0% biochar 24 h.p.i. rep 2	161212-10.d	Sample	2016-12-12 21:11:00	10.8	288102	43659	Infinity	10.863	647083	118170	62.06	12.792	27593	6303	2.35	13.583	3632131	586447	40.51
161212-TC-29-i0t24spiked	32	i0t24-32spiked	51	0% biochar 24 h.p.i. rep 2, spiked recovery control	161212-29.d	Recovery	12/13/2016 5:48 AM	10.764	170353	18348	Infinity	10.827	1812389	196765	229.99	12.756	1789707	290996	358.06	13.579	1234198	202728	48.05
161212-TC-11-i0t24	43	i0t24-43	52	0% biochar 24 h.p.i. rep 3	161212-11.d	Sample	2016-12-12 21:37:00	10.8	922	268	Infinity	10.895	4297	1071	3.09	12.666	2962	448	4.13	13.584	21862	3920	17.94
161212-TC-54-i0t6	14	i0t6-14	52	0% biochar, 6 h.p.i. rep 1	161212-56.d	Sample	12/13/2016 6:44 PM	10.768	35677	5421	Infinity	10.832	28735	4877	7.56	12.792	12433	1761	10.48	13.583	1009184	161484	390
161212-TC-24-i0t6	20	i0t6-20	55	0% biochar, 6 h.p.i. rep 2	161212-24.d	Sample	12/13/2016 3:39 AM	10.797	150027	22454	Infinity	10.861	73384	13209	15.39	12.758	22989	3603	17.16	13.581	2247373	381816	614.4
161212-TC-54-i0t6spiked	20	i0t6-20spiked	54	0% biochar, 6 h.p.i. rep 2, spiked recovery control	161212-58.d	Recovery	12/13/2016 7:36 PM	10.731	68235	6892	106.62	10.825	640946	62020	142.54	12.755	341211	43662	159.51	13.577	120297	19055	100.34
161212-TC-49-i0t6	4	i0t6-4	50	0% biochar, 6 h.p.i. rep 3	161212-49.d	Sample	12/13/2016 3:17 PM	N.D.	N.D.	N.D.	N.D.	10.927	1828	618	2.5	12.761	406	225	2.03	13.805	7873	713	5.18
161212-TC-38-i5t12	22	i5t12-22	58	5% biochar, 12 h.p.i. rep 1	161212-38.d	Sample	12/13/2016 10:07 AM	10.769	42193	7329	Infinity	10.832	78845	12347	28.63	12.762	3318	765	4.95	13.584	265710	43007	105.25
161212-TC-45-i5t12	36	i5t12-36	52	5% biochar, 12 h.p.i. rep 2	161212-45.d	Sample	12/13/2016 1:34 PM	10.758	203480	29587	Infinity	10.821	357744	59853	54.51	12.75	24328	4118	12.41	13.572	2546982	427264	248.72
161212-TC-22-i5t12	6	i5t12-6	51	5% biochar, 12 h.p.i. rep 3	161212-22.d	Sample	12/13/2016 2:47 AM	10.795	127622	19177	Infinity	10.858	149013	24866	36.93	12.756	11506	2254	11.97	13.578	1287591	214093	294.29
161212-TC-53-i5t12spiked	6	i5t12-6spiked	51	5% biochar, 12 h.p.i. rep 3, spiked recovery control	161212-53.d	Recovery	12/13/2016 5:01 PM	10.752	274122	41329	Infinity	10.847	772698	119737	77.72	12.777	767221	124837	252.64	13.567	5640771	926635	487.98
161212-TC-32-i5t24	1	i5t24-1	49	5% biochar, 24 h.p.i., rep 1	161212-32.d	Sample	12/13/2016 7:32 AM	10.759	83014	10387	Infinity	10.853	70128	9436	15.19	12.783	10692	1923	5.15	13.574	1246880	198383	170.52
161212-TC-47-i5t24	31	i5t24-31	49	5% biochar, 24 h.p.i., rep 2	161212-47.d	Sample	12/13/2016 2:26 PM	10.735	36033	3090	Infinity	10.798	30358	4089	13.33	12.885	18568	2596	16.99	13.55	290595	36492	86.3
161212-TC-19-i5t24	41	i5t24-41	50	5% biochar, 24 h.p.i., rep 3	161212-19.d	Sample	12/13/2016 1:29 AM	10.798	140048	19766	Infinity	10.861	76148	11558	18.32	12.79	19454	3480	7.59	13.581	1645061	271618	143.19
161212-TC-33-i5t6	30	i5t6-30	51	1	161212-33.d	Sample	12/13/2016 7:58 AM	10.788	169335	26016	Infinity	10.851	143983	23555	36.8	12.78	24979	4092	13.11	13.571	2990368	455297	358.98
161212-TC-15-i5t6	38	i5t6-38	56	5% biochar, 6 h.p.i., rep 2	161212-15.d	Sample	2016-12-12 23:20:00	10.791	57934	8830	Infinity	10.854	57747	10960	21.45	12.784	9505	1794	7.28	13.574	1164689	185028	189.36
161212-TC-54-i5t6	7	i5t6-7	55	5% biochar, 6 h.p.i., rep 3	161212-54.d	Sample	12/13/2016 5:52 PM	10.793	1176	337	Infinity	10.825	2504	547	2.92	12.754	3711	286	2.36	13.608	33901	4904	35.98
161212-TC-01-STD1-1		STD1-1	5 ng		161212-01.d	Standard	2016-12-12 17:18:00	10.76	229501	31652	336.5	10.855	247051	37217	89.16	12.753	263472	45874	313.74	13.575	3939753	654637	3645.33
161212-TC-01-STD1-6		STD1-6	5 ng		161212-01-6.d	Standard	12/13/2016 8:02 PM	10.77	519972	68085	650.42	10.834	592091	93783	853.16	12.763	904749	157348	1110.95	13.585	12578314	2089926	6245.74
161212-TC-02-STD2-1		STD2-1	10 ng		161212-02.d	Standard	2016-12-12 17:44:00	10.799	652061	86724	1444.9	10.862	775571	121183	289.01	12.76	1176112	206300	1548.51	13.582	14332863	2425347	5896.38
161212-TC-02-STD2-6		STD2-6	10 ng		161212-02-6.d	Standard	12/13/2016 8:28 PM	10.756	920979	120549	721.63	10.851	1123272	174043	1213.07	12.78	2155539	366027	1416.36	13.571	25599614	3945151	5412.75
161212-TC-03-STD3-1		STD3-1	25 ng		161212-03.d	Standard	2016-12-12 18:10:00	10.796	829701	115181	1200.22	10.891	1526175	225936	585.12	12.757	2832014	487756	3458.98	13.579	22194093	3656075	5286.97
161212-TC-03-STD3-6		STD3-6	25 ng		161212-03-6.d	Standard	12/13/2016 8:54 PM	10.753	1074591	145078	820.28	10.848	2041487	318893	1175.31	12.777	4620863	817811	3003.88	13.599	34241101	5156461	4817.38
161212-TC-04-STD4-1		STD4-1	40 ng		161212-04.d	Standard	2016-12-12 18:36:00	10.786	675308	94509	Infinity	10.881	1930608	302374	1693.45	12.778	3482583	583993	7644.82	13.569	15613051	2474943	4477.61
161212-TC-04-STD4-6		STD4-6	40 ng		161212-04-6.d	Standard	12/13/2016 9:20 PM	10.758	1150285	154969	594.42	10.853	3668350	544592	2289.59	12.751	7930751	1273695	8232.54	13.573	33897557	5277528	5427.6
161212-TC-05-STD5-1		STD5-1	60 ng		161212-05-1.d	Standard	2016-12-12 19:01:00	10.783	1153271	156840	1114.79	10.878	4803441	738725	1620.14	12.776	10304653	1732593	10583.5	13.566	32303673	4783472	4644.72
161212-TC-05-STD5-2		STD5-2	60 ng		161212-05-2.d	Standard	12/13/2016 1:04 AM	10.791	1160030	156465	984.17	10.885	4862752	695397	1548.03	12.783	10713895	1724606	10066.3	13.574	32939630	5163790	5324.33
161212-TC-05-STD5-3		STD5-3	60 ng		161212-05-3.d	Standard	12/13/2016 6:14 AM	10.786	1190210	157124	821.42	10.849	4974709	735104	2691.31	12.778	11036005	1930410	9029.63	13.569	34046431	5085144	4401.56
161212-TC-05-STD5-4		STD5-4	60 ng		161212-05-4.d	Standard	12/13/2016 11:50 AM	10.758	1193116	175916	839.22	10.853	5277283	787468	2496.99	12.751	11868116	2025680	11821.9	13.573	35879495	5758015	6061.29
161212-TC-05-STD5-5		STD5-5	60 ng		161212-05-5.d	Standard	12/13/2016 5:27 PM	10.763	1155927	152019	519.76	10.826	5155009	746393	1831.49	12.755	11848528	2000223	11023.3	13.577	36607288	5830411	5897.91
161212-TC-05-STD5-6		STD5-6	60 ng		161212-05-6.d	Standard	12/13/2016 9:46 PM	10.755	1197137	164389	691.6	10.85	5337872	780804	1620.47	12.779	12108466	1941101	10264.7	13.57	37541114	5747760	4905.69
161212-TC-06-STD6-1		STD6-1	100 ng		161212-06.d	Standard	2016-12-12 19:27:00	10.782	430991	62639	Infinity	10.876	2660707	416768	2562.89	12.774	4984628	868355	7255.43	13.596	10726240	1615592	3522.93
161212-TC-06-STD6-6		STD6-6	100 ng		161212-06-6.d	Standard	12/13/2016 10:12 PM	10.753	1221659	169076	706.55	10.848	8240544	1197732	1937.07	12.778	19634511	3317611	16858.3	13.6	42368130	6127027	5454.2
RT, retention time; Area, hormone peak area under the curve; Height, hormone peak height; S/N, hormone signal-to-noise ratio
N.D., peak not detected
